# Supplementary material for: A Prognostic Merit of Statins in Patients with Chronic Hemodialysis after Percutaneous Coronary Intervention—A 10-Year Follow-Up Study
Source: J Clin Med. 2022 Jan 13;11(2):390. doi: 10.3390/jcm11020390 (PMC8780570; doi:10.3390/jcm11020390)
Supplement: Supplementary file 1 [file jcm-11-00390-s001.zip]

Archive with 1 entries (1 files):
- jcm-1516436-supplementary.pdf
